# Supplementary material for: Musketeer: a software tool for the analysis of titration data
Source: Chem Sci. 2024 Aug 29;15(37):15299–310. doi: 10.1039/d4sc03354j (PMC11376196; doi:10.1039/d4sc03354j)
Supplement: SC-015-D4SC03354J-s001 [file SC-015-D4SC03354J-s001.zip]

Archive with 10 entries (10 files):
- Equilibria involving multiple components.csv
- Equilibria involving multiple components.fit
- Model evaluation.csv
- Model evaluation.fit
- Multiple spectroscopically active species.csv
- Multiple spectroscopically active species.fit
- Optimising concentrations as variables.csv
- Optimising concentrations as variables.fit
- Reducing the number of variables.csv
- Reducing the number of variables.fit
