# Supplementary material for: Musketeer: a software tool for the analysis of titration data
Source: Chem Sci. 2024 Aug 29;15(37):15299–310. doi: 10.1039/d4sc03354j (PMC11376196; doi:10.1039/d4sc03354j)
Supplement: SC-015-D4SC03354J-s001 [file SC-015-D4SC03354J-s001.zip › Equilibria involving multiple components.csv]

Addition title	483 nm		[Host site 1] (uM)	[Host site 2] (uM)	[THT] (uM)	[Guest B] (uM)		Molar emission of free THT at 483 nm:
0	72.30488973		?	?	1	0		2079500
2	61.20066686		?	?	1	0.774
3	55.63624654		?	?	1	0.161
4	48.67317967		?	?	1	0.251
5	47.31585011		?	?	1	0.349
6	39.06896977		?	?	1	0.578
7	39.22180257		?	?	1	0.866
8	35.21536641		?	?	1	1.25
9	29.67591519		?	?	1	1.8
10	30.71805463		?	?	1	2.68
