# Supplementary material for: Musketeer: a software tool for the analysis of titration data
Source: Chem Sci. 2024 Aug 29;15(37):15299–310. doi: 10.1039/d4sc03354j (PMC11376196; doi:10.1039/d4sc03354j)
Supplement: SC-015-D4SC03354J-s001 [file SC-015-D4SC03354J-s001.zip › Model evaluation.csv]

Addition title	NH	ArH 1	ArH 2		Stock 1 volume (uL)	Stock 2 volume (uL)			Stock 1	Stock 2
FHNMR-43.12.fid	9.87242	8.55347	6.83022		600	0		[Host] (mM)	0.208377	0.208377
FHNMR-43.13.fid	9.94166	8.52114	6.83254		600	2.5		[Guest] (mM)	0	92.2725
FHNMR-43.14.fid	10.0068	8.49054	6.83434		600	5
FHNMR-43.15.fid	10.1172	8.43688	6.83665		600	10
FHNMR-43.16.fid	10.1987	8.39688	6.83861		600	15
FHNMR-43.17.fid	10.2626	8.36657	6.8409		600	20
FHNMR-43.18.fid	10.3533	8.3222	6.84355		600	30
FHNMR-43.19.fid	10.4134	8.29082	6.84524		600	40
FHNMR-43.20.fid	10.491	8.25294	6.84809		600	60
FHNMR-43.21.fid	10.5332	8.22981	6.84986		600	80
FHNMR-43.22.fid	10.5783	8.2059	6.85314		600	120
FHNMR-43.23.fid	10.6171	8.17928	6.85668		600	200
FHNMR-43.24.fid	10.6322	8.16567	6.86		600	300
