# Supplementary material for: Musketeer: a software tool for the analysis of titration data
Source: Chem Sci. 2024 Aug 29;15(37):15299–310. doi: 10.1039/d4sc03354j (PMC11376196; doi:10.1039/d4sc03354j)
Supplement: SC-015-D4SC03354J-s001 [file SC-015-D4SC03354J-s001.zip › Multiple spectroscopically active species.csv]

Addition title	500	499	498	497	496	495	494	493	492	491	490	489	488	487	486	485	484	483	482	481	480	479	478	477	476	475	474	473	472	471	470	469	468	467	466	465	464	463	462	461	460	459	458	457	456	455	454	453	452
dos23-3 0 uL	0.001614346	0.001597172	0.00152347	0.001619049	0.00167702	0.001639862	0.00150526	0.001511572	0.001611618	0.00168175	0.001565736	0.001458974	0.001571659	0.001485389	0.001328712	0.001388462	0.001728294	0.001732686	0.001676735	0.001618686	0.0015979	0.001534354	0.001686739	0.001654543	0.001674318	0.001688844	0.001560332	0.00163586	0.001605539	0.001669381	0.001604733	0.001525704	0.001571504	0.001551681	0.001644903	0.001789581	0.001574413	0.00171964	0.001610865	0.001679957	0.001670134	0.001823737	0.001676033	0.001705632	0.001641213	0.001793402	0.001767877	0.001733934	0.001795091
dos23-3 1 uL	0.001699759	0.00175561	0.00163573	0.001736403	0.001782875	0.001672993	0.001639524	0.001628065	0.001763979	0.001867514	0.001625259	0.001628637	0.001670342	0.001610891	0.001502974	0.001485415	0.001781679	0.001821267	0.001748878	0.0017593	0.001689728	0.001670238	0.001775103	0.001890523	0.001899467	0.001860079	0.001626948	0.001732218	0.001719614	0.001742484	0.001621154	0.001616945	0.001758209	0.001671485	0.001837826	0.001873208	0.00176663	0.001781939	0.001847861	0.001825219	0.00179283	0.0019866	0.001888391	0.001766968	0.001763173	0.001869698	0.001846587	0.00186884	0.001995441
dos23-3 2 uL	0.001616113	0.001608578	0.001604369	0.001555318	0.001722213	0.001582909	0.001616919	0.001585273	0.001718496	0.001706334	0.001627831	0.001484714	0.00154568	0.001509053	0.00141438	0.0013935	0.001653997	0.001696744	0.001690481	0.001682556	0.001646358	0.001631001	0.00172255	0.001755584	0.00156584	0.001615386	0.001544589	0.001712675	0.001668783	0.001736689	0.001616711	0.001571166	0.001564619	0.001515339	0.001612216	0.001830236	0.001726995	0.001706204	0.001645085	0.001758806	0.001700305	0.00187014	0.001733388	0.001731205	0.001709556	0.001750905	0.001903965	0.001748852	0.001905135
dos23-3 3 uL	0.001634847	0.001533185	0.001422301	0.001541732	0.001629598	0.001549733	0.001363767	0.001454273	0.001611073	0.0016567	0.001459493	0.001471441	0.001553214	0.001441702	0.001376569	0.001335411	0.001578466	0.001633444	0.001553916	0.001655738	0.001594314	0.001518326	0.001590028	0.00163386	0.001571192	0.001595899	0.001509312	0.001543576	0.001667744	0.001594808	0.001613879	0.001490974	0.001522379	0.001517963	0.0015482	0.001812403	0.001686194	0.001593041	0.001597302	0.001677956	0.001642616	0.001772582	0.001754622	0.00154846	0.001624324	0.001742458	0.001775831	0.00171873	0.001831353
dos23-3 5 uL	0.001573374	0.00160637	0.001480973	0.001480506	0.001619673	0.00150339	0.001399681	0.001573972	0.001602083	0.001650619	0.001490636	0.001547291	0.001509053	0.001418484	0.001354081	0.001304046	0.001583351	0.001606552	0.001622505	0.001638563	0.001529938	0.001568074	0.001618867	0.001628715	0.001553162	0.001596601	0.001528717	0.001610787	0.001499468	0.001620816	0.001558748	0.001453493	0.001525236	0.001472844	0.001632561	0.001732037	0.001590106	0.001680814	0.001641863	0.001647813	0.001585013	0.001854412	0.001762653	0.001571608	0.001676059	0.00178667	0.001773674	0.001689754	0.00179977
dos23-3 7.5 uL	0.001587715	0.001638355	0.001574673	0.001562463	0.001632742	0.001638693	0.001491597	0.0015608	0.001672057	0.001687467	0.001532276	0.001514767	0.001561294	0.001544408	0.001394539	0.001379919	0.001608708	0.001722732	0.001691287	0.001740821	0.001702436	0.001581766	0.001564177	0.001712467	0.001622999	0.001556306	0.001570854	0.001676059	0.001672577	0.001745525	0.001556955	0.001554747	0.00157353	0.001512118	0.001631131	0.001762731	0.001648541	0.001762341	0.001719588	0.001730399	0.001697238	0.00185189	0.001710726	0.001721771	0.001672915	0.001879759	0.001783057	0.001757585	0.001817082
dos23-3 10 uL	0.001839568	0.001839854	0.001771256	0.001827272	0.001893617	0.001848277	0.001849005	0.001883711	0.00216763	0.002278418	0.002345794	0.002460194	0.002658611	0.002701223	0.002861027	0.003042344	0.003347238	0.003751658	0.003897118	0.004322967	0.004698204	0.004956712	0.005263084	0.005640341	0.005591094	0.005777306	0.005617841	0.005517654	0.005270971	0.004961058	0.004313974	0.00382924	0.003243922	0.002672259	0.002478678	0.002338429	0.002343946	0.002347304	0.002223931	0.002225596	0.002255519	0.002403992	0.002323282	0.00216214	0.002171116	0.00249331	0.002370259	0.002388245	0.002612774
dos23-3 15 uL	0.002322944	0.002289633	0.002216854	0.002217556	0.002318572	0.002210063	0.002071487	0.001960102	0.002040172	0.002115238	0.001951703	0.001790205	0.00178459	0.001648671	0.001558774	0.001568958	0.00183741	0.001880591	0.001835175	0.001888313	0.001920683	0.001912493	0.001959295	0.002039236	0.002038066	0.002012319	0.00186845	0.001953757	0.001995961	0.001937583	0.001855478	0.001651841	0.001643344	0.001700772	0.001735285	0.001819474	0.001639992	0.001791712	0.001697732	0.001700616	0.00166356	0.001782381	0.001755922	0.001731023	0.001711194	0.001863069	0.001881215	0.001846795	0.002098902
dos23-3 20 uL	0.002217244	0.002272511	0.00216149	0.002134019	0.002214512	0.002191434	0.002092737	0.002126995	0.002246932	0.002135423	0.002052968	0.002049275	0.002114353	0.001992034	0.001858155	0.001882229	0.002125747	0.002334499	0.002088862	0.002227808	0.002173977	0.002213523	0.002128348	0.002311467	0.002186335	0.002170595	0.002186179	0.002200514	0.002186699	0.002282269	0.002172026	0.002160813	0.00215431	0.002092217	0.002220678	0.002417086	0.002244408	0.002308891	0.002353081	0.002245032	0.002214278	0.002315527	0.002302593	0.002144997	0.002156625	0.00233973	0.002301734	0.002240505	0.002366433
dos23-3 30 uL	0.002219378	0.002232855	0.00216841	0.002150564	0.00226931	0.00218493	0.002070446	0.001953341	0.002065427	0.00208881	0.001916445	0.001895723	0.001979968	0.001925207	0.001845053	0.001850356	0.002114067	0.002178166	0.002111934	0.002082515	0.001979968	0.002082905	0.002065713	0.002092009	0.002001292	0.002012813	0.001938806	0.001919253	0.001986261	0.001966836	0.001896399	0.001860001	0.001922295	0.001847913	0.001934047	0.002007794	0.001993413	0.001946216	0.002034139	0.002056167	0.00198777	0.002200853	0.002080356	0.00205856	0.002098902	0.002145361	0.00219362	0.002192397	0.002206993
dos23-3 50 uL	0.002292704	0.002401858	0.002416513	0.002411984	0.002439368	0.002517106	0.002347746	0.002301162	0.002347564	0.002310088	0.002202414	0.002078093	0.002174186	0.002100593	0.00198985	0.002004361	0.002224009	0.002358651	0.002304805	0.002418049	0.002331506	0.002254712	0.002283388	0.002317192	0.002365418	0.002216385	0.002075492	0.002215475	0.002108942	0.002122963	0.002097055	0.002095599	0.002042123	0.002075076	0.002152489	0.002330517	0.002272198	0.002163181	0.002292366	0.002215709	0.002229551	0.002383195	0.002315813	0.002179259	0.002270845	0.002286276	0.002379031	0.002318233	0.002522834
dos23-3 75 uL	0.002562568	0.00254343	0.00246777	0.002557673	0.002621447	0.002599467	0.002551632	0.002492346	0.002574025	0.002595249	0.002538431	0.002539212	0.002540852	0.002515804	0.00233783	0.00229921	0.002705911	0.002638062	0.002601967	0.002749153	0.002649782	0.002527182	0.002551215	0.002587957	0.002521871	0.002591473	0.002523954	0.002559157	0.002486046	0.002555147	0.002373227	0.002275113	0.002348032	0.002256273	0.002342177	0.002458424	0.002316828	0.002362009	0.00238749	0.002448245	0.002398865	0.002477481	0.002435125	0.00236331	0.002417424	0.002562073	0.002557595	0.002602696	0.002671009
dos23-3 100 uL	0.002300693	0.002324375	0.002213888	0.002265303	0.002322684	0.002171012	0.002069172	0.002065869	0.002216958	0.002238658	0.002088524	0.002104104	0.002206655	0.00216789	0.002118515	0.002093882	0.002411671	0.002489639	0.00248352	0.002555538	0.002361046	0.002485343	0.00250263	0.002507186	0.002473654	0.002478183	0.002282998	0.002423958	0.002312013	0.002392514	0.002384054	0.002326093	0.002337076	0.002320341	0.002543586	0.002643453	0.002647646	0.002732689	0.002765825	0.002767571	0.002767675	0.002906968	0.002888049	0.002699868	0.002755692	0.002765591	0.002686428	0.002676713	0.002662231
dos23-3 150 uL	0.001963976	0.001951859	0.001852618	0.001923881	0.001924973	0.001862887	0.001813183	0.001769723	0.001910308	0.001999316	0.001855088	0.001795871	0.001892083	0.001747449	0.001673616	0.001715118	0.001933449	0.002017572	0.002007534	0.002044828	0.001954199	0.001886155	0.002013229	0.002066519	0.001981893	0.001974169	0.001871362	0.001946372	0.001930771	0.002097888	0.001900975	0.001937349	0.002002879	0.001931889	0.001930771	0.002079862	0.002052604	0.002125486	0.002070863	0.002173561	0.00217598	0.002264184	0.002193958	0.002232855	0.002209725	0.002329866	0.002490628	0.002291429	0.002449989
dos23-3 250 uL	0.001896295	0.001928743	0.001822957	0.001854282	0.001891589	0.001880461	0.001822203	0.001764291	0.001922165	0.0019484	0.001954173	0.001952301	0.002000798	0.00200163	0.001931863	0.002056454	0.00228102	0.00242375	0.002513305	0.002660512	0.002767258	0.003019223	0.003124127	0.003274489	0.003248278	0.003244157	0.003021542	0.002845576	0.002820302	0.002575093	0.002411385	0.002305638	0.002265173	0.002180716	0.00238192	0.002461808	0.002286823	0.002388817	0.002356699	0.00246501	0.002504322	0.002664914	0.002708125	0.002639989	0.002701405	0.002875359	0.002906004	0.002811209	0.003002358
dos23-3 500 uL	0.002256742	0.002233428	0.001997079	0.002004673	0.002108214	0.002070681	0.001870374	0.001965094	0.001964262	0.002040484	0.001921775	0.001950325	0.002062072	0.001958697	0.001822697	0.001894319	0.002176501	0.002253697	0.002219299	0.002314434	0.002354539	0.002364794	0.002525438	0.00273618	0.002786563	0.002883046	0.002862982	0.003004652	0.003052094	0.003082021	0.003003374	0.003040598	0.00304005	0.002986849	0.003209602	0.003232108	0.003244652	0.003268308	0.003314214	0.003500104	0.00358547	0.003828509	0.003766176	0.003875518	0.003926164	0.004011484	0.003974413	0.003830989	0.003933713
dos23-3 1000 uL	0.00219375	0.0020905	0.001895879	0.00220054	0.002430856	0.00262801	0.002616186	0.002826242	0.002950308	0.002815404	0.002539967	0.002444731	0.002406127	0.002271027	0.00200124	0.001904693	0.002157145	0.002301292	0.002195389	0.002337388	0.002390874	0.002290856	0.002420496	0.00240696	0.002426873	0.002385876	0.002308162	0.002310556	0.002238658	0.002348995	0.002263247	0.002312872	0.002367735	0.002338481	0.002332391	0.002444939	0.002463969	0.002437598	0.002461626	0.002571708	0.002598946	0.002722322	0.002622723	0.002528354	0.002591863	0.002679917	0.002663977	0.002568635	0.002733367
[truncated: 257 more columns]
