# Supplementary material for: Musketeer: a software tool for the analysis of titration data
Source: Chem Sci. 2024 Aug 29;15(37):15299–310. doi: 10.1039/d4sc03354j (PMC11376196; doi:10.1039/d4sc03354j)
Supplement: SC-015-D4SC03354J-s001 [file SC-015-D4SC03354J-s001.zip › Optimising concentrations as variables.csv]

Addition title	31P ppm		Stock 1 volume (uL)	Stock 2 volume (uL)	Stock 3 volume (uL)			Stock 1	Stock 2	Stock 3
1	27.2659		600	0	0		[Host] (mM)	1.1102	1.1102	1.1102
2	27.4301		600	1	0		[Guest] (mM)	0	25	187.5
3	27.5971		600	2	0
4	27.9362		600	4	0
5	28.2769		600	6	0
6	28.598		600	8	0
7	28.9292		600	10	0
8	29.2195		600	12	0
9	29.5327		600	14	0
10	29.802		600	16	0
11	30.0583		600	18	0
12	30.2919		600	20	0
13	30.4936		600	22	0
14	30.6596		600	24	0
15	30.7912		600	26	0
16	30.8917		600	28	0
17	30.9753		600	30	0
18	31.0548		600	33	0
19	31.1154		600	36	0
20	31.1592		600	39	0
21	31.1886		600	42	0
22	31.218		600	45	0
23	31.2334		600	48	0
24	31.2509		600	51	0
25	31.2669		600	54	0
26	31.2771		600	57	0
27	31.2916		600	60	0
28	31.299		600	63	0
29	31.3091		600	66	0
30	31.3167		600	69	0
31	31.3212		600	72	0
32	31.3284		600	75	0
33	31.3339		600	78	0
34	31.339		600	81	0
35	31.3537		600	85	0
36	31.3581		600	90	0
37	31.367		600	95	0
38	31.3726		600	199	0
39	31.3885		600	110	0
40	31.4086		600	130	0
41	31.4329		600	160	0
42	31.4668		600	200	0
43	31.5004		600	250	0
44	31.5485		600	350	0
45	31.5995		600	500	0
46	31.6521		600	700	0
47	31.6788		600	700	10
48	31.7847		600	700	50
49	31.9908		600	700	150
50	32.2321		600	700	300
51	32.4796		600	700	500
52	32.8138		600	700	980
