# Supplementary material for: Musketeer: a software tool for the analysis of titration data
Source: Chem Sci. 2024 Aug 29;15(37):15299–310. doi: 10.1039/d4sc03354j (PMC11376196; doi:10.1039/d4sc03354j)
Supplement: SC-015-D4SC03354J-s001 [file SC-015-D4SC03354J-s001.zip › Reducing the number of variables.csv]

Addition title	ADA	DAD		[ADA] (M)	[DAD] (M)	[DMSO] (M)		K	Value		State	Known ppm value
Addition 1	1.53	1.703		0.00053000	0.00096000	0.00000000		K_DMSO	27		ADA homodimer	2.0
Addition 2	1.528	1.698		0.00052547	0.00095179	0.00012137		K1	63		DAD homodimer	4.3
Addition 3	1.5188	1.6928		0.00052102	0.00094373	0.00024068		K2	130
Addition 4	1.4815	1.6605		0.00049984	0.00090537	0.00080813		K_ADA-DAD	?
Addition 5	1.4466	1.6306		0.00048031	0.00087000	0.00133125		K_ADA2	1360
Addition 6	1.4003	1.5863		0.00047659	0.00086326	0.00241628		K_DAD2	490
Addition 7	1.365	1.549		0.00047292	0.00085662	0.00348462
Addition 8	1.1716	1.3568		0.00045541	0.00082489	0.00858889
Addition 9	1.0133	1.2017		0.00043914	0.00079543	0.01332857
Addition 10	0.7625	0.9475		0.00043603	0.00078979	0.02333333
Addition 11	0.565	0.756		0.00043296	0.00078423	0.03319718
Addition 12	0.0921	0.3021		0.00041823	0.00075755	0.08050340
Addition 13	-0.0735	0.1465		0.00040447	0.00073263	0.12469737
Addition 14	-0.191	0.037		0.00040183	0.00072784	0.21628758
Addition 15	-0.229	-0.005		0.00039922	0.00072312	0.30668831
Addition 16	-0.2416	-0.0346		0.00038667	0.00070038	0.74163522
Addition 17	-0.2336	-0.0436		0.00037488	0.00067902	1.15006098
